# Supplementary material for: Genomic measures of inbreeding in the Norwegian–Swedish Coldblooded Trotter and their associations with known QTL for reproduction and health traits
Source: Genet Sel Evol. 2019 May 27;51:22. doi: 10.1186/s12711-019-0465-7 (PMC6537210; doi:10.1186/s12711-019-0465-7)
Supplement: Supplementary file 1 — Additional file 1: Table S1. Threshold settings used to define runs of homozygosity in PLINK and the corresponding average FROH for a sample of raced Norwegian-Swedish Coldblooded trotters born between 1 January 2000 and 31 December 2009. [file 12711_2019_465_MOESM1_ESM.xlsx]

## Sheet: Additional File 1
Threshold settings* used to define runs of homozygosity in PLINK and the corresponding average FROH for a sample of raced Norwegian-Swedish Coldblooded trotters born between 1 January 2000 and 31 December 2009
	Sliding window size	Minimum length (kb) to be called as homozygous	Minimum number of SNPs to be called as homozygous	Number of heterozygotes allowed	Number of missing calls allowed	Average FROH
						(%)
Not pruned for linkage disequilibrium	50 SNPs	500	15	0	0	9.47
				0	1	11.26
				1	0	11
			50	0	0	9.45
				0	1	11.24
				0	2	11.56
				0	3	11.64
				1	0	10.97
				2	0	11.61
				3	0	12.18
				1	1	13.11
				1	2	13.53
				2	1	13.95
			100	0	0	7.79
				0	1	9.86
				0	2	10.17
				0	3	10.24
				0	4	10.25
				0	5	10.26
				1	1	11.76
				1	2	12.21
				1	3	12.33
				1	4	12.37
				1	5	12.38
		1000	15	0	0	6.48
				0	1	8.81
				1	0	7.88
			50	0	0	6.48
				0	1	8.81
				0	2	9.13
				0	3	9.18
				1	0	7.88
				2	0	8.16
				3	0	8.36
				1	1	10.94
				1	2	11.44
				2	1	11.44
			100	0	0	6.4
				0	1	8.73
				0	2	9.04
				0	3	9.1
				0	4	9.11
				0	5	9.11
				1	1	10.88
				1	2	11.38
				1	3	11.51
				1	4	11.55
				1	5	11.56
	500 SNPs	500	50	0	0	1.78
				0	1	2.8
				0	2	3.35
				0	3	3.67
				1	0	2.39
				2	0	2.61
				3	0	2.7
				1	1	3.83
				1	2	4.67
				2	1	4.26
Pruned for linkage disequilibrium†	50 SNPs	500	50	0	0	7.73
				0	1	8.99
				0	2	9.26
				0	3	9.33
				1	0	8.85
				2	0	9.37
				3	0	9.89
				1	1	10.33
				1	2	10.66
				2	1	10.99
FROH = Genomic inbreeding coefficient
*For all threshold settings minimum density was set to 1 SNP per 50 kb, the maximum gap allowed between 2 SNPs was 100kb, and --homozyg-window-threshold was set to 0.05.
†SNPs were pruned for linkage disequilibrium in PLINK (--indep-pairwise) using a window of 50 SNPs, a step size of 5, and a pairwise r2 threshold of 0.6.
