# Supplementary material for: Genomic measures of inbreeding in the Norwegian–Swedish Coldblooded Trotter and their associations with known QTL for reproduction and health traits
Source: Genet Sel Evol. 2019 May 27;51:22. doi: 10.1186/s12711-019-0465-7 (PMC6537210; doi:10.1186/s12711-019-0465-7)
Supplement: Supplementary file 2 — Additional file 2: Table S2. Correlation matrix between FPED and all FROH estimates. [file 12711_2019_465_MOESM2_ESM.xlsx]

## Sheet: Additional File1
Correlation matrix between FPED and all FROH estimates (FPED = CFC_F; FROH Format = Froh_“sliding window size”_”minimum number of SNPs to be called as homozygous”_”minimum length (kb) to be called as homozygous”_”number of heterozygotes allowed”_”number of missing calls allowed”).
	CFC_F	Froh_50_15_500_0_0	Froh_50_15_500_0_1	Froh_50_15_500_1_0	Froh_50_50_500_0_0	Froh_50_50_500_0_1	Froh_50_50_500_0_2	Froh_50_50_500_0_3	Froh_50_50_500_1_0	Froh_50_50_500_2_0	Froh_50_50_500_3_0	Froh_50_50_500_1_1	Froh_50_50_500_1_2	Froh_50_50_500_2_1	Froh_50_100_500_0_0	Froh_50_100_500_0_1	Froh_50_100_500_0_2	Froh_50_100_500_0_3	Froh_50_100_500_0_4	Froh_50_100_500_0_5	Froh_50_100_500_1_1	Froh_50_100_500_1_2	Froh_50_100_500_1_3	Froh_50_100_500_1_4	Froh_50_100_500_1_5	Froh_50_15_1000_0_0	Froh_50_15_1000_0_1	Froh_50_15_1000_1_0	Froh_50_50_1000_0_0	Froh_50_50_1000_0_1	Froh_50_50_1000_0_2	Froh_50_50_1000_0_3	Froh_50_50_1000_1_0	Froh_50_50_1000_2_0	Froh_50_50_1000_3_0	Froh_50_50_1000_1_1	Froh_50_50_1000_1_2	Froh_50_50_1000_2_1	Froh_50_100_1000_0_0	Froh_50_100_1000_0_1	Froh_50_100_1000_0_2	Froh_50_100_1000_0_3	Froh_50_100_1000_0_4	Froh_50_100_1000_0_5	Froh_50_100_1000_1_1	Froh_50_100_1000_1_2	Froh_50_100_1000_1_3	Froh_50_100_1000_1_4	Froh_50_100_1000_1_5
CFC_F	1	0.398178	0.457125	0.422907	0.398356	0.457684	0.480819	0.491068	0.423012	0.421254	0.412379	0.497547	0.533103	0.509159	0.386144	0.450188	0.473481	0.48092	0.483595	0.484365	0.498588	0.532744	0.550485	0.559218	0.562868	0.357409	0.429048	0.392718	0.357409	0.429074	0.45075	0.455956	0.392718	0.391752	0.387293	0.491053	0.526061	0.505719	0.35778	0.429482	0.451295	0.456419	0.457978	0.458317	0.491362	0.525885	0.542104	0.549084	0.552247
Froh_50_15_500_0_0		1	0.955968	0.991375	0.999978	0.956104	0.929607	0.921758	0.991535	0.990136	0.990583	0.876502	0.808302	0.859981	0.991197	0.972671	0.95183	0.946309	0.945103	0.944972	0.886566	0.812835	0.784433	0.775897	0.773395	0.968019	0.987542	0.990184	0.968019	0.987544	0.973626	0.970654	0.990184	0.990532	0.990216	0.902828	0.824513	0.883131	0.967059	0.98744	0.973608	0.970705	0.970157	0.970097	0.903032	0.824944	0.796001	0.788159	0.786059
Froh_50_15_500_0_1			1	0.979725	0.955585	0.99998	0.994926	0.991145	0.97938	0.978117	0.974231	0.97334	0.928303	0.961422	0.915456	0.994881	0.997021	0.995661	0.995046	0.994888	0.978653	0.932833	0.908533	0.900017	0.897298	0.862847	0.980239	0.917509	0.862847	0.980237	0.991277	0.991814	0.917509	0.919494	0.91742	0.985627	0.942688	0.975265	0.861211	0.979681	0.990819	0.991394	0.991246	0.99121	0.985597	0.94292	0.919675	0.912307	0.910101
Froh_50_15_500_1_0				1	0.991201	0.979763	0.960884	0.95422	0.999977	0.999507	0.998752	0.925008	0.864496	0.911068	0.968961	0.986394	0.973771	0.96959	0.968504	0.968327	0.93248	0.868456	0.840748	0.831773	0.828979	0.933295	0.988581	0.973329	0.933295	0.988581	0.983465	0.981638	0.973329	0.975116	0.974424	0.944756	0.879123	0.929765	0.932007	0.988237	0.983193	0.981417	0.980948	0.980892	0.944777	0.879403	0.85194	0.843917	0.841616
Froh_50_50_500_0_0					1	0.955749	0.929212	0.921371	0.991376	0.989962	0.990411	0.875963	0.807782	0.859446	0.991378	0.972419	0.951526	0.946003	0.9448	0.944671	0.886085	0.81234	0.783979	0.77546	0.772969	0.968342	0.987396	0.990316	0.968342	0.987398	0.973411	0.970438	0.990316	0.990649	0.990331	0.902341	0.824001	0.882629	0.967396	0.987314	0.973415	0.970513	0.969965	0.969906	0.902556	0.824437	0.79553	0.787703	0.78561
Froh_50_50_500_0_1						1	0.994926	0.991154	0.979423	0.97814	0.974238	0.973222	0.928204	0.961298	0.915704	0.99496	0.997076	0.995719	0.995106	0.994949	0.978579	0.93277	0.908509	0.90001	0.8973	0.863167	0.980362	0.917715	0.863167	0.980359	0.991369	0.991907	0.917715	0.919684	0.9176	0.985553	0.94261	0.975177	0.86154	0.979814	0.990923	0.991501	0.991354	0.991318	0.985531	0.94285	0.919641	0.912286	0.910088
Froh_50_50_500_0_2							1	0.999297	0.960429	0.959543	0.954156	0.988409	0.958506	0.980322	0.883977	0.983232	0.994847	0.996127	0.996162	0.996108	0.990743	0.961993	0.943079	0.935879	0.933477	0.828408	0.961174	0.886974	0.828408	0.96117	0.980728	0.983306	0.886974	0.889302	0.886645	0.992455	0.968935	0.98777	0.826763	0.960551	0.980206	0.982805	0.983087	0.983132	0.992423	0.969085	0.952004	0.946067	0.944194
Froh_50_50_500_0_3								1	0.95375	0.953	0.947102	0.990233	0.966206	0.983852	0.876028	0.978075	0.992278	0.994596	0.994948	0.994963	0.991486	0.969017	0.952897	0.946563	0.944422	0.820853	0.954749	0.879273	0.820853	0.954746	0.976254	0.979571	0.879273	0.881601	0.878734	0.991545	0.974575	0.988968	0.819246	0.954131	0.975716	0.979049	0.97953	0.979616	0.991511	0.974677	0.960554	0.955497	0.953889
Froh_50_50_500_1_0									1	0.9995	0.998758	0.924439	0.863832	0.91047	0.969344	0.986196	0.973446	0.969251	0.968162	0.967986	0.931965	0.867813	0.840107	0.83114	0.828355	0.933817	0.98851	0.9737	0.933817	0.98851	0.983243	0.981405	0.9737	0.975468	0.974781	0.944258	0.878465	0.929221	0.932547	0.988189	0.982996	0.981209	0.980737	0.980682	0.944298	0.878762	0.851296	0.843276	0.84098
Froh_50_50_500_2_0										1	0.999472	0.92511	0.865278	0.912375	0.967652	0.98397	0.971582	0.96748	0.966408	0.966223	0.931725	0.868627	0.841086	0.832064	0.829201	0.932194	0.985762	0.972366	0.932194	0.985761	0.98071	0.978952	0.972366	0.974496	0.973942	0.943413	0.878726	0.929425	0.930905	0.985384	0.980397	0.978682	0.97822	0.978171	0.943373	0.87894	0.851797	0.843777	0.841447
Froh_50_50_500_3_0											1	0.918446	0.856291	0.905369	0.969008	0.980641	0.966819	0.96233	0.96114	0.960927	0.924914	0.859337	0.830849	0.82147	0.818478	0.934624	0.983665	0.973475	0.934624	0.983665	0.977219	0.975185	0.973475	0.975699	0.975472	0.93703	0.869659	0.922438	0.933311	0.983243	0.976863	0.974879	0.974341	0.974282	0.936963	0.869845	0.841746	0.833397	0.83096
Froh_50_50_500_1_1												1	0.985471	0.997656	0.819983	0.950575	0.972092	0.975605	0.976041	0.976002	0.997541	0.986651	0.972166	0.965732	0.963375	0.755446	0.915515	0.828859	0.755446	0.91551	0.944383	0.948674	0.828859	0.83273	0.829669	0.992638	0.989965	0.99636	0.753639	0.914771	0.943673	0.947951	0.94844	0.948525	0.992375	0.989866	0.97815	0.97316	0.971437
Froh_50_50_500_1_2													1	0.991836	0.750056	0.898096	0.932553	0.940526	0.942287	0.942536	0.977776	0.997896	0.996075	0.9936	0.99242	0.6862	0.855395	0.760602	0.6862	0.855388	0.894357	0.901839	0.760602	0.764682	0.760654	0.964438	0.994473	0.979005	0.684585	0.854713	0.893641	0.901072	0.902368	0.902627	0.964185	0.994195	0.995857	0.994776	0.994186
Froh_50_50_500_2_1														1	0.80354	0.936379	0.961	0.965663	0.96649	0.966536	0.992845	0.991073	0.980631	0.975545	0.973561	0.739464	0.899562	0.813302	0.739464	0.899555	0.930439	0.935497	0.813302	0.817551	0.814341	0.985156	0.991575	0.993431	0.737733	0.898835	0.92972	0.934751	0.935439	0.935579	0.984836	0.991353	0.983864	0.980188	0.978865
Froh_50_100_500_0_0															1	0.942226	0.914983	0.908889	0.907816	0.907787	0.832158	0.755057	0.72876	0.721603	0.719676	0.99035	0.968156	0.995339	0.99035	0.968162	0.946148	0.942489	0.995339	0.994584	0.994535	0.85036	0.765757	0.829274	0.99008	0.968535	0.946606	0.943023	0.942526	0.942499	0.850849	0.766391	0.738884	0.732133	0.730499
Froh_50_100_500_0_1																1	0.995202	0.992433	0.991647	0.991511	0.96004	0.904708	0.879233	0.871081	0.868642	0.895497	0.993298	0.941123	0.895497	0.993297	0.997338	0.99666	0.941123	0.942014	0.940012	0.970673	0.915664	0.95627	0.894204	0.993238	0.997382	0.99675	0.996473	0.996417	0.970997	0.916248	0.890983	0.883714	0.881673
Froh_50_100_500_0_2																	1	0.999541	0.999265	0.999196	0.978922	0.938588	0.917126	0.909819	0.90754	0.864088	0.980443	0.91483	0.864088	0.980442	0.993491	0.994686	0.91483	0.916111	0.913583	0.984715	0.947309	0.975213	0.862722	0.980264	0.993463	0.99469	0.99475	0.994751	0.98502	0.947836	0.927364	0.921098	0.919248
Froh_50_100_500_0_3																		1	0.999946	0.999921	0.981576	0.946162	0.926617	0.919811	0.917672	0.858011	0.97624	0.90892	0.858011	0.976239	0.991186	0.993056	0.90892	0.910233	0.907545	0.98593	0.953917	0.978039	0.856665	0.976059	0.991134	0.993034	0.993245	0.993274	0.986235	0.954409	0.936055	0.93032	0.928613
Froh_50_100_500_0_4																			1	0.999994	0.981805	0.947779	0.92891	0.922355	0.920291	0.857129	0.975293	0.907857	0.857129	0.975292	0.990596	0.992624	0.907857	0.909147	0.906413	0.985835	0.955199	0.978352	0.855794	0.975112	0.99054	0.992595	0.992867	0.992908	0.98614	0.955682	0.938034	0.932541	0.930909
Froh_50_100_500_0_5																				1	0.98175	0.947998	0.929302	0.922823	0.920787	0.857181	0.975191	0.907827	0.857181	0.97519	0.990517	0.992569	0.907827	0.909104	0.906356	0.985733	0.955345	0.978328	0.855848	0.97501	0.990461	0.992541	0.992822	0.992869	0.986039	0.955827	0.938342	0.932919	0.931312
Froh_50_100_500_1_1																					1	0.982836	0.966465	0.959742	0.957447	0.767682	0.926759	0.840817	0.767682	0.926755	0.953554	0.95717	0.840817	0.844183	0.840934	0.997129	0.987761	0.99794	0.765949	0.92617	0.953018	0.95663	0.956977	0.957024	0.997205	0.988006	0.973941	0.968521	0.966753
Froh_50_100_500_1_2																						1	0.996529	0.993552	0.992263	0.690556	0.861834	0.76572	0.690556	0.861829	0.90073	0.907913	0.76572	0.769473	0.76525	0.970396	0.997686	0.983119	0.688998	0.861251	0.900141	0.907275	0.90849	0.908728	0.97042	0.997743	0.997651	0.996052	0.99532
Froh_50_100_500_1_3																							1	0.999416	0.998918	0.66664	0.835383	0.739854	0.66664	0.835378	0.876742	0.885181	0.739854	0.743444	0.738788	0.951014	0.99094	0.968151	0.665238	0.834893	0.876182	0.884558	0.886171	0.886503	0.951071	0.990911	0.997757	0.998441	0.998454
Froh_50_100_500_1_4																								1	0.999902	0.660566	0.827526	0.732775	0.660566	0.827521	0.869204	0.877919	0.732775	0.736209	0.731389	0.943701	0.986912	0.962035	0.659231	0.827089	0.868681	0.877327	0.879066	0.879433	0.943788	0.98687	0.995916	0.997604	0.997983
Froh_50_100_500_1_5																									1	0.659029	0.825299	0.730862	0.659029	0.825294	0.866975	0.875761	0.730862	0.734223	0.729338	0.941338	0.98535	0.959944	0.657717	0.824881	0.866467	0.875183	0.876959	0.877336	0.94144	0.985312	0.995025	0.997045	0.997581
Froh_50_15_1000_0_0																										1	0.932741	0.986121	1	0.932751	0.904892	0.901097	0.986121	0.984364	0.984659	0.786972	0.700432	0.765359	0.999866	0.933109	0.905341	0.901621	0.901247	0.901256	0.787547	0.701122	0.675704	0.669883	0.668577
Froh_50_15_1000_0_1																											1	0.965415	0.932741	1	0.995222	0.993306	0.965415	0.96535	0.963675	0.941966	0.874404	0.923948	0.931513	0.999862	0.995205	0.99334	0.992948	0.992888	0.942319	0.875004	0.848106	0.840935	0.839058
Froh_50_15_1000_1_0																												1	0.986121	0.965422	0.944104	0.940648	1	0.99957	0.999282	0.859416	0.776977	0.839531	0.98552	0.965466	0.944227	0.940839	0.940335	0.940309	0.859704	0.777454	0.750463	0.743818	0.7422
Froh_50_50_1000_0_0																													1	0.932751	0.904892	0.901097	0.986121	0.984364	0.984659	0.786972	0.700432	0.765359	0.999866	0.933109	0.905341	0.901621	0.901247	0.901256	0.787547	0.701122	0.675704	0.669883	0.668577
Froh_50_50_1000_0_1																														1	0.995221	0.993305	0.965422	0.965353	0.963678	0.941963	0.8744	0.923943	0.931523	0.999863	0.995205	0.99334	0.992947	0.992887	0.942316	0.875	0.848102	0.840931	0.839053
Froh_50_50_1000_0_2																															1	0.999689	0.944104	0.944464	0.942301	0.964609	0.91196	0.950386	0.903498	0.994947	0.999842	0.999566	0.999433	0.999406	0.964922	0.912509	0.888745	0.882049	0.880199
Froh_50_50_1000_0_3																																1	0.940648	0.94106	0.938779	0.967102	0.918521	0.954042	0.899707	0.993017	0.999497	0.999836	0.999815	0.999805	0.967402	0.919031	0.896733	0.890356	0.88858
Froh_50_50_1000_1_0																																	1	0.99957	0.999282	0.859416	0.776977	0.839531	0.98552	0.965466	0.944227	0.940839	0.940335	0.940309	0.859704	0.777454	0.750463	0.743818	0.7422
Froh_50_50_1000_2_0																																		1	0.999775	0.862247	0.780468	0.84334	0.983734	0.965356	0.94454	0.941196	0.940687	0.940658	0.862458	0.780853	0.75379	0.747021	0.745354
Froh_50_50_1000_3_0																																			1	0.859022	0.776182	0.839889	0.984033	0.963685	0.942387	0.938928	0.938389	0.938355	0.859216	0.776549	0.749064	0.742139	0.740419
Froh_50_50_1000_1_1																																				1	0.979429	0.996689	0.785115	0.941224	0.963944	0.966439	0.966591	0.966589	0.999891	0.979565	0.961934	0.955831	0.953936
Froh_50_50_1000_1_2																																					1	0.988767	0.698694	0.873628	0.911189	0.917703	0.918756	0.91894	0.979266	0.999874	0.996311	0.993676	0.992644
Froh_50_50_1000_2_1																																						1	0.763567	0.923223	0.949696	0.953328	0.953716	0.953778	0.996494	0.988708	0.975964	0.971084	0.969523
Froh_50_100_1000_0_0																																							1	0.932063	0.904139	0.900427	0.90006	0.90007	0.785758	0.699451	0.674184	0.668416	0.667128
Froh_50_100_1000_0_1																																								1	0.995202	0.993324	0.992933	0.992873	0.941683	0.874325	0.847493	0.84036	0.838495
Froh_50_100_1000_0_2																																									1	0.999691	0.999553	0.999526	0.96436	0.91185	0.888096	0.881423	0.879584
Froh_50_100_1000_0_3																																										1	0.999972	0.999961	0.966843	0.918325	0.89603	0.889669	0.887902
Froh_50_100_1000_0_4																																											1	0.999997	0.966993	0.919367	0.897495	0.891265	0.889535
Froh_50_100_1000_0_5																																												1	0.966991	0.919552	0.897779	0.891585	0.889866
Froh_50_100_1000_1_1																																													1	0.979606	0.961989	0.955899	0.954012
Froh_50_100_1000_1_2																																														1	0.996326	0.993677	0.992639
Froh_50_100_1000_1_3																																															1	0.999519	0.999129
Froh_50_100_1000_1_4																																																1	0.999922
Froh_50_100_1000_1_5																																																	1
Froh_500_50_500_0_0
Froh_500_50_500_0_1
Froh_500_50_500_0_2
Froh_500_50_500_0_3
Froh_500_50_500_1_0
Froh_500_50_500_2_0
Froh_500_50_500_3_0
Froh_500_50_500_1_1
Froh_500_50_500_1_2
Froh_500_50_500_2_1
Froh_p_50_50_500_0_0
Froh_p_50_50_500_0_1
Froh_p_50_50_500_0_2
Froh_p_50_50_500_0_3
Froh_p_50_50_500_1_0
Froh_p_50_50_500_2_0
Froh_p_50_50_500_3_0
Froh_p_50_50_500_1_1
Froh_p_50_50_500_1_2
Froh_p_50_50_500_2_1
[truncated: 20 more columns]
