# Supplementary material for: Genomic measures of inbreeding in the Norwegian–Swedish Coldblooded Trotter and their associations with known QTL for reproduction and health traits
Source: Genet Sel Evol. 2019 May 27;51:22. doi: 10.1186/s12711-019-0465-7 (PMC6537210; doi:10.1186/s12711-019-0465-7)
Supplement: Supplementary file 3 — Additional file 3: Table S3. Results of the paired t-test (P-values) between FPED and all FROH estimates. [file 12711_2019_465_MOESM3_ESM.xlsx]

## Sheet: Additional File2
Paired t-test results (P-values) between FPED and all FROH estimates (FPED = CFC_F; FROH Format = Froh_“sliding window size”_”minimum number of SNPs to be called as homozygous”_”minimum length (kb) to be called as homozygous”_”number of heterozygotes allowed”_”number of missing calls allowed”).
	CFC_F	Froh_50_15_500_0_0	Froh_50_15_500_0_1	Froh_50_15_500_1_0	Froh_50_50_500_0_0	Froh_50_50_500_0_1	Froh_50_50_500_0_2	Froh_50_50_500_0_3	Froh_50_50_500_1_0	Froh_50_50_500_2_0	Froh_50_50_500_3_0	Froh_50_50_500_1_1	Froh_50_50_500_1_2	Froh_50_50_500_2_1	Froh_50_100_500_0_0	Froh_50_100_500_0_1	Froh_50_100_500_0_2	Froh_50_100_500_0_3	Froh_50_100_500_0_4	Froh_50_100_500_0_5	Froh_50_100_500_1_1	Froh_50_100_500_1_2	Froh_50_100_500_1_3	Froh_50_100_500_1_4	Froh_50_100_500_1_5	Froh_50_15_1000_0_0	Froh_50_15_1000_0_1	Froh_50_15_1000_1_0	Froh_50_50_1000_0_0	Froh_50_50_1000_0_1	Froh_50_50_1000_0_2	Froh_50_50_1000_0_3	Froh_50_50_1000_1_0	Froh_50_50_1000_2_0	Froh_50_50_1000_3_0	Froh_50_50_1000_1_1	Froh_50_50_1000_1_2	Froh_50_50_1000_2_1	Froh_50_100_1000_0_0	Froh_50_100_1000_0_1	Froh_50_100_1000_0_2	Froh_50_100_1000_0_3	Froh_50_100_1000_0_4	Froh_50_100_1000_0_5	Froh_50_100_1000_1_1	Froh_50_100_1000_1_2	Froh_50_100_1000_1_3	Froh_50_100_1000_1_4	Froh_50_100_1000_1_5
CFC_F		0	0	0	0	0	0	0	0	0	0	0	0	0	0	0	0	0	0	0	0	0	0	0	0	0.058	0	0	0.058	0	0	0	0	0	0	0	0	0	0.153	0	0	0	0	0	0	0	0	0	0
Froh_50_15_500_0_0			0	0	0	0	0	0	0	0	0	0	0	0	0	0	0	0	0	0	0	0	0	0	0	0	0	0	0	0	0	0	0	0	0	0	0	0	0	0	0	0	0	0	0	0	0	0	0
Froh_50_15_500_0_1				0	0	0	0	0	0	0	0	0	0	0	0	0	0	0	0	0	0	0	0	0	0	0	0	0	0	0	0	0	0	0	0	0	0	0	0	0	0	0	0	0	0	0.05	0	0	0
Froh_50_15_500_1_0					0	0	0	0	0	0	0	0	0	0	0	0	0	0	0	0	0	0	0	0	0	0	0	0	0	0	0	0	0	0	0	0.31	0	0	0	0	0	0	0	0	0.04	0	0	0	0
Froh_50_50_500_0_0						0	0	0	0	0	0	0	0	0	0	0	0	0	0	0	0	0	0	0	0	0	0	0	0	0	0	0	0	0	0	0	0	0	0	0	0	0	0	0	0	0	0	0	0
Froh_50_50_500_0_1							0	0	0	0	0	0	0	0	0	0	0	0	0	0	0	0	0	0	0	0	0	0	0	0	0	0	0	0	0	0	0	0	0	0	0	0	0	0	0	0.02	0	0	0
Froh_50_50_500_0_2								0	0	0.37	0	0	0	0	0	0	0	0	0	0	0	0	0	0	0	0	0	0	0	0	0	0	0	0	0	0	0	0	0	0	0	0	0	0	0	0	0.33	0.82	0.99
Froh_50_50_500_0_3									0	0.59	0	0	0	0	0	0	0	0	0	0	0	0	0	0	0	0	0	0	0	0	0	0	0	0	0	0	0	0	0	0	0	0	0	0	0	0	0	0.05	0.09
Froh_50_50_500_1_0										0	0	0	0	0	0	0	0	0	0	0	0	0	0	0	0	0	0	0	0	0	0	0	0	0	0	0.62	0	0	0	0	0	0	0	0	0.13	0	0	0	0
Froh_50_50_500_2_0											0	0	0	0	0	0	0	0	0	0	0.02	0	0	0	0	0	0	0	0	0	0	0	0	0	0	0	0.06	0.01	0	0	0	0	0	0	0	0.01	0.31	0.54	0.62
Froh_50_50_500_3_0												0	0	0	0	0	0	0	0	0	0	0.82	0.17	0.09	0.07	0	0	0	0	0	0	0	0	0	0	0	0	0	0	0	0	0	0	0	0	0	0	0	0
Froh_50_50_500_1_1													0	0	0	0	0	0	0	0	0	0	0	0	0	0	0	0	0	0	0	0	0	0	0	0	0	0	0	0	0	0	0	0	0	0	0	0	0
Froh_50_50_500_1_2														0	0	0	0	0	0	0	0	0	0	0	0	0	0	0	0	0	0	0	0	0	0	0	0	0	0	0	0	0	0	0	0	0	0	0	0
Froh_50_50_500_2_1															0	0	0	0	0	0	0	0	0	0	0	0	0	0	0	0	0	0	0	0	0	0	0	0	0	0	0	0	0	0	0	0	0	0	0
Froh_50_100_500_0_0																0	0	0	0	0	0	0	0	0	0	0	0	0	0	0	0	0	0	0	0	0	0	0	0	0	0	0	0	0	0	0	0	0	0
Froh_50_100_500_0_1																	0	0	0	0	0	0	0	0	0	0	0	0	0	0	0	0	0	0	0	0	0	0	0	0	0	0	0	0	0	0	0	0	0
Froh_50_100_500_0_2																		0	0	0	0	0	0	0	0	0	0	0	0	0	0	0	0	0	0	0	0	0	0	0	0	0	0	0	0	0	0	0	0
Froh_50_100_500_0_3																			0	0	0	0	0	0	0	0	0	0	0	0	0	0	0	0	0	0	0	0	0	0	0	0	0	0	0	0	0	0	0
Froh_50_100_500_0_4																				0	0	0	0	0	0	0	0	0	0	0	0	0	0	0	0	0	0	0	0	0	0	0	0	0	0	0	0	0	0
Froh_50_100_500_0_5																					0	0	0	0	0	0	0	0	0	0	0	0	0	0	0	0	0	0	0	0	0	0	0	0	0	0	0	0	0
Froh_50_100_500_1_1																						0	0	0	0	0	0	0	0	0	0	0	0	0	0	0	0	0	0	0	0	0	0	0	0	0	0	0	0
Froh_50_100_500_1_2																							0	0	0	0	0	0	0	0	0	0	0	0	0	0	0	0	0	0	0	0	0	0	0	0	0	0	0
Froh_50_100_500_1_3																								0	0	0	0	0	0	0	0	0	0	0	0	0	0	0	0	0	0	0	0	0	0	0	0	0	0
Froh_50_100_500_1_4																									0	0	0	0	0	0	0	0	0	0	0	0	0	0	0	0	0	0	0	0	0	0	0	0	0
Froh_50_100_500_1_5																										0	0	0	0	0	0	0	0	0	0	0	0	0	0	0	0	0	0	0	0	0	0	0	0
Froh_50_15_1000_0_0																											0	0	0	0	0	0	0	0	0	0	0	0	0	0	0	0	0	0	0	0	0	0	0
Froh_50_15_1000_0_1																												0	0	0.32	0	0	0	0	0	0	0	0	0	0	0	0	0	0	0	0	0	0	0
Froh_50_15_1000_1_0																													0	0	0	0	0	0	0	0	0	0	0	0	0	0	0	0	0	0	0	0	0
Froh_50_50_1000_0_0																														0	0	0	0	0	0	0	0	0	0	0	0	0	0	0	0	0	0	0	0
Froh_50_50_1000_0_1																															0	0	0	0	0	0	0	0	0	0	0	0	0	0	0	0	0	0	0
Froh_50_50_1000_0_2																																0	0	0	0	0	0	0	0	0	0	0	0.01	0.02	0	0	0	0	0
Froh_50_50_1000_0_3																																	0	0	0	0	0	0	0	0	0	0	0	0	0	0	0	0	0
Froh_50_50_1000_1_0																																		0	0	0	0	0	0	0	0	0	0	0	0	0	0	0	0
Froh_50_50_1000_2_0																																			0	0	0	0	0	0	0	0	0	0	0	0	0	0	0
Froh_50_50_1000_3_0																																				0	0	0	0	0	0	0	0	0	0	0	0	0	0
Froh_50_50_1000_1_1																																					0	0	0	0	0	0	0	0	0	0	0	0	0
Froh_50_50_1000_1_2																																						0.79	0	0	0	0	0	0	0	0	0	0	0
Froh_50_50_1000_2_1																																							0	0	0	0	0	0	0	0.02	0.04	0.01	0
Froh_50_100_1000_0_0																																								0	0	0	0	0	0	0	0	0	0
Froh_50_100_1000_0_1																																									0	0	0	0	0	0	0	0	0
Froh_50_100_1000_0_2																																										0	0	0	0	0	0	0	0
Froh_50_100_1000_0_3																																											0	0	0	0	0	0	0
Froh_50_100_1000_0_4																																												0	0	0	0	0	0
Froh_50_100_1000_0_5																																													0	0	0	0	0
Froh_50_100_1000_1_1																																														0	0	0	0
Froh_50_100_1000_1_2																																															0	0	0
Froh_50_100_1000_1_3																																																0	0
Froh_50_100_1000_1_4																																																	0
Froh_50_100_1000_1_5
Froh_500_50_500_0_0
Froh_500_50_500_0_1
Froh_500_50_500_0_2
Froh_500_50_500_0_3
Froh_500_50_500_1_0
Froh_500_50_500_2_0
Froh_500_50_500_3_0
Froh_500_50_500_1_1
Froh_500_50_500_1_2
Froh_500_50_500_2_1
Froh_p_50_50_500_0_0
Froh_p_50_50_500_0_1
Froh_p_50_50_500_0_2
Froh_p_50_50_500_0_3
Froh_p_50_50_500_1_0
Froh_p_50_50_500_2_0
Froh_p_50_50_500_3_0
Froh_p_50_50_500_1_1
Froh_p_50_50_500_1_2
Froh_p_50_50_500_2_1
[truncated: 20 more columns]
