# Supplementary material for: Genomic measures of inbreeding in the Norwegian–Swedish Coldblooded Trotter and their associations with known QTL for reproduction and health traits
Source: Genet Sel Evol. 2019 May 27;51:22. doi: 10.1186/s12711-019-0465-7 (PMC6537210; doi:10.1186/s12711-019-0465-7)
Supplement: Supplementary file 6 — Additional file 6: Table S4. Homozygous regions of the genome that are shared by at least 95% of the sample of Norwegian-Swedish Coldblooded Trotters (n = 566). [file 12711_2019_465_MOESM6_ESM.xlsx]

## Sheet: Additional File3
Homozygous regions of the genome shared by at least 95% of the sample of Norwegian-Swedish Coldblooded Trotters (n=566)
Chromosome	Overlapping Region Start Position	Overlapping Region End Position
1	1044953	1112542
1	1582898	1582934
1	1604288	1608663
1	1728563	1785507
1	1971421	2045942
1	2068206	2210606
1	3095087	3095087
1	3199505	3199505
1	3385388	3385388
1	3452196	3494760
1	3705333	3740747
1	3802945	3802945
1	4199310	4199310
1	4374032	4379532
1	4700919	4707936
1	4795789	4799949
1	4870122	4880036
1	5064367	5064367
1	5236564	5248828
1	5285451	5287635
1	5408776	5545642
1	5596921	5596921
1	5708292	5793445
1	6225723	6225723
1	6247413	6260194
1	12059019	12132059
1	12456348	12456348
1	14493572	14493572
1	14539657	14539657
1	14555736	14555736
1	14595511	14600433
1	15013384	15072473
1	15149795	15204479
1	15241079	15248886
1	15325469	15325469
1	15342090	15357934
1	15409557	15448507
1	15678573	15678573
1	15790087	15833941
1	16091249	16091249
1	16094384	16094384
1	16641966	16675400
1	16957613	17019326
1	17189437	17209775
1	17405857	17415566
1	17477073	17582001
1	17621917	17717324
1	17865994	17865994
1	20087067	20205512
1	21727403	21759703
1	21776228	21801159
1	22380988	22386407
1	22537353	22589787
1	22791164	22855809
1	23024741	23065203
1	23242515	23258598
1	23480577	23492292
1	23552205	23584234
1	23601732	23633103
1	23665754	23693538
1	23859946	23859946
1	23891555	23895498
1	24441450	24498169
1	24708549	24716711
1	25369314	25467839
1	25648464	25715394
1	25789861	25842448
1	25843830	25978507
1	26077651	26077651
1	26198961	26198961
1	26250332	26343993
1	26533252	26543378
1	26680178	26695478
1	27035453	27052031
1	40567324	40567324
1	40688666	40704552
1	40927347	41077929
1	41339035	41354826
1	41379092	41437893
1	41574468	41614319
1	42681798	42685346
1	42710433	42800526
1	42836176	42836176
1	45945462	45969351
1	46525890	46546946
1	46775876	46851858
1	47042888	47055221
1	47229776	47257856
1	47490075	47520181
1	47685603	47687776
1	47716352	47751597
1	47863018	47907601
1	49157897	49212835
1	49218717	49218717
1	49228457	49229734
1	49348111	49370817
1	49811154	49857388
1	49949497	49963067
1	51816268	51828621
1	51880951	52243716
1	52923667	52957522
1	53228880	53228880
1	53332178	53333334
1	53365505	53370071
1	53590379	53590379
1	53799885	53826713
1	53847804	54007264
1	54054059	54054059
1	55160388	55160388
1	55359188	55361832
1	55610894	55642332
1	55674682	55690457
1	57499925	57519301
1	57572372	57578037
1	57600052	57628932
1	57745884	57765320
1	57817441	57841635
1	58042200	58053670
1	58871942	58907970
1	59130617	59256811
1	59257475	59297645
1	59725018	59812883
1	59876963	59878678
1	59950276	59950276
1	59950430	59950430
1	60261180	60351318
1	60528921	60537966
1	60600034	60600034
1	60749315	60758478
1	61479005	61489124
1	61640540	61750997
1	62043330	62043330
1	72451192	72556698
1	72719387	72719387
1	72817405	72863313
1	72935299	72942061
1	72995809	73025545
1	73080978	73087509
1	73224293	73409130
1	73539060	73597533
1	73921322	73921322
1	74027503	74199429
1	74435502	74489342
1	74516083	74563433
1	76295400	76303551
1	76322751	76322751
1	76452307	76561047
1	76587623	76596109
1	76598706	76620437
1	76933974	77074976
1	77281884	77283003
1	77289312	77320575
1	82037670	82123926
1	82155962	82176755
1	102445837	102496713
1	102549291	102568470
1	102606762	102606762
1	102606806	102653442
1	102655965	102655965
1	102673892	102735436
1	104251226	104347320
1	104387809	104390465
1	104392963	104393394
1	104505579	104519168
1	104519453	104551301
1	104653161	104670035
1	104704520	104708494
1	104801875	104808087
1	108234095	108325699
1	108530989	108539360
1	108674832	108712736
1	108878149	108976361
1	108988655	109124637
1	132043479	132117763
1	132207132	132207132
1	132224171	132236615
1	136210425	136222158
1	136542270	136559385
1	136583994	136583994
1	136664581	136801721
1	136884462	136884462
1	136887927	136890154
1	137137266	137158268
1	137974597	137993671
1	138427572	138443123
1	138776332	138835209
1	139153346	139157980
1	144344407	144387387
1	144388968	144388968
1	144763434	144813304
1	145031088	145079907
1	147235600	147325209
1	147356614	147366213
1	147378669	147410098
1	152736344	152742574
1	153144565	153149065
1	155895520	155922181
1	164351422	164727239
1	165014076	165020298
1	165023696	165023894
1	165027870	165027870
1	165107920	165129153
1	165152729	165183953
1	165276080	165295234
1	165306281	165311669
1	165410693	165618007
1	168097777	168097777
1	168116405	168199265
1	173810963	173822556
1	173824255	173836462
1	179164571	179164571
1	179169152	179179543
1	179193866	179195524
1	179203630	179460492
1	183024999	183024999
1	183092612	183135701
1	183159065	183338392
1	183365833	183399523
1	183414018	183430201
1	184773531	184798034
1	184805493	184825759
2	811262	909150
2	1263424	1266216
2	1310803	1310803
2	1357736	1361439
2	1984893	1984893
2	12948193	13002239
2	13007115	13022216
2	14326323	14326323
2	14327003	14327003
2	14328481	14328481
2	18443987	18485364
2	18571160	18736750
2	19027217	19091235
2	19216425	19238617
2	19259015	19267355
2	19413796	19554076
2	19598311	19657311
2	19809105	19817512
2	19892751	19903029
2	20008126	20008126
2	20027442	20027442
2	20118450	20136087
2	20372501	20387628
2	20403835	20415333
2	20688942	20688942
2	20691980	20701828
2	20836111	20885116
2	20910731	20915373
2	41954363	41969036
2	41970726	41970726
2	42068675	42140715
2	42636987	42685558
2	42708184	42708184
2	42721357	42884850
2	43031112	43139392
2	44461182	44461182
2	44470167	44476655
2	44620290	44672597
2	50021493	50037668
2	50046702	50056458
2	50117974	50124530
2	50200270	50226706
2	50318629	50363790
2	50407415	50469911
2	50582012	50582012
2	50586716	50591575
2	52299264	52305943
2	52371669	52380646
2	57004220	57020588
2	57023860	57050807
2	64437864	64437864
2	64489883	64489883
2	64783322	64843622
2	64909434	64909434
2	65117922	65177876
2	65199316	65205307
2	65349572	65358059
2	65538259	65717096
2	66045344	66058195
2	66186889	66220750
2	68089872	68092991
2	68151628	68198564
2	68202376	68281776
2	68306036	68349655
2	68378793	68446267
2	68514752	68514752
2	68822454	68823546
2	79779698	79782871
2	80121004	80121004
2	80124028	80130243
2	82524264	82554836
2	82719382	82729952
2	82744660	82751768
2	91129558	91262701
2	91493163	91523611
2	120072138	120086026
3	1079401	1080642
3	1324025	1324025
3	1345097	1346674
3	1354604	1475611
3	3993158	3993158
3	4043356	4043356
3	4083579	4083579
3	4098458	4098458
3	4461033	4470968
3	4494993	4494993
3	5168722	5172768
3	5200538	5205829
3	5233814	5234159
3	10668563	10670445
3	23125223	23675561
3	23719008	23786759
3	56631447	56631447
3	57977598	57977598
3	64090993	64109586
3	64304644	64304644
3	67524900	67524900
3	67525341	67667408
3	67741947	67741947
3	67762804	67834837
3	67937237	68173720
3	75683849	75778457
3	75797341	75797341
3	75991653	76074650
3	76181072	76181072
3	77626765	77626765
3	77626933	77631677
3	77983717	78038953
3	78360321	78362420
3	87319620	87360872
3	87469742	87694809
3	88261689	88275843
3	88306479	88306479
3	88310070	88313872
3	89002602	89005768
3	101041117	101041117
3	104368642	104485401
3	104524895	104543398
3	104650206	104664375
3	104779464	104785107
3	104973476	104973476
3	104996795	105019226
3	105046433	105046433
3	105112657	105230654
3	105532060	105606768
3	105814184	105835179
3	105854172	105997843
3	106451380	106513109
4	14656754	14677124
4	14760671	14761570
4	14813563	14835134
4	14898835	14973859
4	15809127	15809127
4	15833453	15857380
4	15870441	15876260
4	16953222	17029716
4	17221245	17332476
4	17347761	17347761
4	18204672	18207236
4	18228806	18244602
4	18256318	18256318
4	18294285	18294285
4	18334370	18364459
4	18575021	18575021
4	19105738	19105738
4	19112238	19112238
4	19190415	19291345
4	19507154	19584889
4	19767644	19794607
4	19862189	19913037
4	19981063	19984261
4	20056339	20079676
4	20244268	20244268
4	20256739	20256739
4	20278939	20422429
4	20833304	20849804
4	22404597	22445304
4	22737039	22825297
4	33837226	33883952
4	34816910	34816910
4	35156223	35299152
4	36448906	36483566
4	36640743	36694926
4	37287197	37303575
4	43895577	43901158
4	43910255	43910255
4	44434454	44444180
4	44872760	44889045
4	45218860	45311916
4	45496678	45668858
4	46231820	46237630
4	46276723	46361015
4	46477542	46610574
4	46933627	46933627
4	47167401	47173006
4	47387596	47568074
4	47679922	47689608
4	47935907	48280971
4	49487288	49532530
4	49691808	49745111
4	51450499	51450677
4	51600457	51639036
4	58110547	58110547
4	58190915	58190915
4	59528696	59528696
4	60151880	60151880
4	60155749	60155749
4	60162087	60170364
4	64165507	64208493
4	64299191	64322711
4	64334641	64371568
4	64914472	64914472
4	64927380	64927380
4	64938794	64938794
4	65160854	65250715
4	65397464	65398225
4	65587240	65669269
4	65767771	65857117
4	66076298	66076368
4	66114034	66125542
4	66134290	66278598
4	66574670	66592629
4	66597306	66597306
4	66619489	66623825
4	66964124	66988010
4	67276581	67435688
4	67502349	67565137
4	80945296	80956940
4	80975398	80993948
4	81441497	81484355
4	82618800	82623806
4	82633687	82730789
4	82760047	82804277
4	82817091	82817091
4	82870058	82870058
4	82956209	82956209
4	85497818	85497818
4	90607437	90657356
4	91816180	91876199
4	92263657	92284425
4	92359844	92359844
4	92374259	92700828
4	92745845	92758119
4	94347473	94347534
4	94374312	94395322
4	94767105	94888246
4	98103598	98103598
4	102435945	102540735
4	103398421	103414932
4	103824535	103882569
4	104577603	104579258
4	104697575	104726578
4	104784266	104837664
4	104998112	104998112
4	105144714	105267077
4	105369406	105369406
4	105447459	105457598
4	105669501	105717930
4	105801407	105840973
4	105943724	105943724
4	106009627	106009938
4	106075776	106075776
4	106173247	106213661
4	106410685	106441841
4	106491179	106491179
4	106609102	106634916
5	2861566	2861566
5	3203894	3206084
5	3359264	3419393
5	3486986	3489541
5	3505824	3547399
5	3710825	3746989
5	3804675	3872723
5	3904156	3930587
5	4069451	4158324
5	4191256	4226586
5	4409295	4413779
5	8289907	8369463
5	8374761	8385135
5	8438563	8454486
5	12365845	12404537
5	14419669	14448333
5	53971217	54030212
5	54252714	54281773
5	54424146	54446543
5	54671824	54798179
5	55018268	55043059
5	55074779	55346315
5	55671820	55699986
5	55751988	55844507
5	57783171	57817054
5	58004699	58004699
5	58905905	58908098
5	59007000	59057182
5	59232321	59286183
5	59352731	59399528
5	59489271	59489271
5	60524444	60524444
5	68941745	68995399
5	69091937	69141722
5	69230209	69274438
5	76691762	76691762
5	76698446	76737637
5	76856585	76936545
5	77124904	77233133
5	77418462	77492132
5	98249485	98288807
5	98317278	98335030
5	98348492	98398679
6	7529988	7531759
6	7539664	7539664
6	7590743	7590743
6	7597550	7637441
6	8044391	8048794
6	8068103	8068103
6	8071315	8071315
6	8081008	8087158
6	18315386	18326571
6	20179776	20225042
6	22144741	22144741
6	22145398	22159661
6	22177955	22208748
6	30128569	30128569
6	31738014	31743321
6	31743800	31746831
6	31810804	31860608
6	35542526	35657653
6	35706207	35749733
6	35765498	35836787
6	35859899	35902823
6	57782687	57790291
6	57837520	57837788
6	57934827	57964955
6	57987906	58044123
6	58242862	58264451
6	58630594	58639274
6	58988134	58988134
6	59910264	59910264
6	59994652	60013918
6	62599137	62602102
6	62603582	62654890
6	62789029	62802355
6	66205878	66227318
6	66231456	66305619
6	66418193	66452370
6	66479648	66544394
6	68795869	68796975
6	68997363	69001999
6	69067462	69067462
6	69548985	69566849
6	69570277	69576827
6	72023577	72030657
6	72040792	72058084
6	72137736	72157681
6	72255824	72269285
6	72544914	72544914
6	80503614	80505411
6	80509032	80544097
6	80599420	80625991
6	81852688	81852688
6	81859037	81869121
6	82176739	82185340
6	82867118	82944844
6	83093640	83108893
6	83243473	83313803
6	83506020	83534317
6	83657625	83657625
6	83977109	83999730
7	9493350	9498305
7	10901179	10901179
7	16336755	16336755
7	16352120	16352189
7	16766564	16812821
7	17101195	17101195
7	18425152	18425152
7	18459802	18459802
7	18656397	18660996
7	19558831	19663817
7	22664739	22664739
7	22687452	22812230
7	22841294	22853642
7	23089557	23092149
7	23721696	23721696
7	23832035	23842122
7	23915781	23915781
7	23955803	23959649
7	23971104	23983603
7	24156422	24159724
7	24225506	24225506
7	24243776	24254744
7	24256458	24261604
7	24263179	24272406
7	24301412	24301412
7	25415298	25423256
7	25445195	25463756
7	25497943	25499674
7	25543839	25569522
7	25746915	25753118
7	25822192	25844373
7	25909340	25938240
7	25989279	26003396
7	26096719	26154989
7	26239277	26307208
7	26392074	26510616
7	26818346	27008939
7	27154982	27164918
7	31322017	31322017
7	31344308	31344308
7	31363964	31406445
7	31458081	31458081
7	31459555	31459555
7	31609979	31610141
7	31640335	31640335
7	31913200	31920278
7	32006555	32006555
7	32423432	32423432
7	32476566	32588290
7	32677881	32677881
7	32812076	32812076
7	34107370	34107370
7	34160141	34168428
7	34246329	34246329
7	34576790	34589716
7	34898613	34904066
7	35306497	35327841
7	35347919	35467067
7	35553640	35783021
7	36161972	36194942
7	36867285	36911413
7	37350416	37500420
7	37524274	37524274
7	37657786	37718050
7	37773395	38052562
7	38196808	38388215
7	38457973	38490595
7	38811531	38916617
7	38957131	39167556
7	39280055	39322971
7	39445299	39445299
7	39560127	39629041
7	39783998	39783998
7	87682034	87682440
7	87852719	87852719
8	14547878	14547878
8	14566294	14581379
8	15096274	15112220
8	19745611	19750951
8	19754243	20689782
8	22336366	22365661
8	22404922	22462317
8	23080550	23126375
8	42958599	42966463
8	44223492	44256850
8	47075011	47120752
8	47298481	47298481
8	72831353	72875093
8	72913457	72913457
8	74767884	74767884
8	75059138	75107620
8	75365644	75371170
8	81582377	81704647
9	14174442	14212872
9	14306689	14355016
9	14491365	14497472
9	14678687	14706437
9	14767849	14773111
9	14824879	14846242
9	14940283	15019607
9	15156936	15168090
9	15294856	15336854
9	15747554	15755560
9	15761308	15761308
9	15770784	15775784
9	28925009	28925009
9	30748550	30851815
9	30904149	30904149
9	30908828	30908828
9	37569545	37631321
9	37686154	37686154
9	37924017	37968217
9	38017852	38053502
9	38665121	38676635
9	38854193	38857579
9	39723992	39755950
9	42583450	42609089
9	45917739	45920035
9	46174886	46174886
9	46906079	46910686
9	48324011	48337683
9	48425679	48425679
9	48470472	48552967
9	48615911	48850663
9	49209484	49234415
9	49251752	49260320
9	49409218	49485177
9	49685630	49758995
9	51633551	51633551
9	51656200	51661164
9	52111993	52181365
9	52312441	52345267
9	52474209	52474209
9	55767655	55768624
9	55804845	55849086
9	56084522	56154455
9	56602130	56622243
9	56735965	56840867
9	56909059	56982515
9	57026380	57063350
9	57249532	57249532
9	57268878	57357051
9	60003125	60039874
9	60590222	60590222
9	60702261	60880425
9	60936861	60936861
9	61097633	61136801
9	61196239	61196239
9	61196296	61196296
9	62104421	62104421
9	62776679	62788534
9	68618419	68624373
9	68935598	68935598
9	68974052	68993981
9	69169412	69189923
9	73028850	73131914
9	73716879	73716879
9	73730258	73733198
9	73973440	73982574
9	74008684	74008684
9	74127365	74175186
9	74267645	74277407
10	13663846	13692688
10	17681936	17681936
10	20681643	20840500
10	20851338	20977452
10	21210260	21226451
10	21264734	21503345
10	21549503	22002245
10	22124423	22218245
10	22614817	22617797
10	22666466	22667296
10	22800621	22844123
10	22941695	22944296
10	23104031	23130813
10	23149731	23150115
10	46787856	46844090
10	48403544	48417960
10	48548325	48557068
10	48704891	48724525
10	51102870	51185837
10	51227288	51313060
10	51346653	51346653
10	51352788	51367388
10	51684028	51823363
10	53229856	53245392
10	53371167	53388553
10	53901212	54009456
10	54140556	54140556
10	54330670	54338819
10	67217046	67217046
10	67864380	67899922
10	81156676	81156676
10	81230273	81529339
10	81534076	81554579
10	81680159	81700552
10	81807762	81810660
10	81874825	81874825
10	81940700	81940700
11	21870036	21891727
11	22045752	22219305
11	22404605	22415451
11	22547157	22807586
11	25942309	25942309
11	25964547	25964547
11	29214910	29245410
11	29299997	29388867
11	32319131	32319131
11	34204408	34204408
11	34223892	34223892
11	34274493	34274493
11	34382269	34571898
11	34971925	34971925
11	38722841	38765302
11	38827657	38831080
11	39450532	39456747
11	39468625	39475057
11	45293946	45362300
11	45562908	45599037
11	45622503	45622503
11	54239501	54255894
11	54545752	54545970
11	54963190	54963190
11	54974965	54974965
11	58634958	58637295
11	58695355	58719621
11	60176572	60200129
11	60481287	60572153
12	655018	673346
12	5072447	5087592
12	5090448	5090448
12	5847452	6004535
12	6090194	6183352
12	6700868	6700868
12	7615109	7620244
12	7632670	7657280
12	7699805	7702157
12	7713766	7728761
12	7895643	7942341
12	7997807	8022338
12	8135200	8149230
12	8175161	8177840
12	8195515	8195515
12	21372478	21372478
12	21424889	21424889
12	21554268	21554268
12	21600048	21638065
12	21696384	21700308
12	21785660	21803178
12	21888903	21908667
12	21960506	21985157
12	22010820	22015117
12	22016093	22017368
12	22127622	22127622
12	22356934	22356934
12	22634767	22667438
12	22687430	22688422
12	30950891	30950891
12	31115217	31115217
12	31183346	31183346
12	31200963	31200963
12	31264348	31394066
12	31804847	31809845
12	32052392	32297293
13	11770192	11792274
13	11956674	11956674
13	11986679	12004725
13	12198377	12200587
13	12362164	12375079
13	12417300	12436206
13	12452263	12512107
13	12522835	12522835
13	29919367	29923823
13	29947510	29959817
13	31258013	31258013
13	31265496	31268131
13	31339381	31339381
13	31406330	31418145
13	31808282	31808282
13	31903855	31903855
13	32041774	32041774
13	32093799	32530609
13	32621862	32621862
13	32666925	32667062
13	32673512	32685047
13	32743049	32748190
13	32925898	32928293
13	32933324	32933324
13	32944431	32944431
13	33068978	33093404
13	33214603	33220868
13	33285956	33345132
13	33882728	33955335
13	34112610	34130016
13	34251404	34251404
13	34337399	34390239
13	34424914	34435926
13	39822312	39950698
14	1797965	1888251
14	3031070	3116842
14	3185078	3201342
14	3280724	3293940
14	3898763	3917192
14	31262100	31262100
14	31706288	31711395
14	32047236	32108633
14	32131968	32192500
14	32210913	32216763
14	34607198	34607198
14	34887850	34887850
14	36480925	36480925
14	36481970	36481970
14	37000736	37011988
14	37020097	37116296
14	37213523	37247676
14	40555218	40555218
14	40589155	40589155
14	40639069	40658750
14	40800673	40800673
14	40946106	40962840
14	49142933	49142933
14	49181601	49201180
14	49215471	49264540
14	49327023	49343474
14	50033800	50038419
14	55522307	55556796
14	55754294	55850574
14	56046904	56046904
14	56088056	56090919
14	56229480	56229480
14	56336737	56346372
14	56375733	56397416
14	61268281	61273468
14	63641806	63641806
14	63671681	63674865
14	63744148	63760510
14	65289611	65347735
14	65615402	65699134
14	66332970	66332970
14	66345302	66402197
14	66551134	66602902
14	67902736	67902736
14	67999314	68001613
14	68371926	68592131
14	68733468	68779504
14	75191709	75206014
14	75242730	75349870
14	75514194	75621184
14	75707154	75723834
14	75817604	75828757
14	76035177	76051552
14	76131226	76194259
14	76239447	76239447
14	76488477	76657424
14	76687508	76738557
14	76809338	76809338
14	76904751	76927962
14	76956669	76956669
14	77033808	77033808
14	77045947	77065574
14	92654872	92689009
14	92776723	92832873
15	20275238	20305487
15	20378333	20384387
15	20801007	21012335
15	21055771	21130098
15	21542718	21577008
15	21578944	21587144
15	29860977	29869753
15	30094672	30113902
15	30245052	30245052
15	30279215	30369934
15	30423802	30449048
15	30556878	30589858
15	30619930	30676816
15	31180583	31205907
15	32549684	32806475
15	34139074	34208365
15	34336755	34336755
15	34547447	34547447
15	34763722	34846747
15	34929055	34929055
15	35036692	35111344
15	35130338	35139978
15	35169403	35192390
15	35639764	35728242
15	35781263	36155539
15	36215145	36299437
15	36321597	36321597
15	36414530	36425002
15	36525352	36525352
15	36553832	36553832
15	36771048	36830982
15	46115637	46171544
15	46450873	46557160
15	46650862	46650862
15	46776759	46823969
15	46870317	46874815
15	47089532	47108499
15	47424609	47428904
15	47729912	47729912
15	48287453	48304520
15	48571359	48613757
15	48650569	48758076
15	48786802	48818889
15	49836499	49842421
15	50088830	50088830
15	51153034	51159720
15	53091625	53126677
15	53175479	53178388
15	53312388	53322028
15	53687724	53687724
15	53934281	53947038
15	63906358	63912450
15	64016937	64074828
15	64426827	64429852
15	65224262	65500787
15	67977698	67977698
15	68027268	68042213
15	68093691	68133864
15	68600439	68615684
15	68694174	68694174
15	68703967	68720601
15	68786258	68798195
15	69678008	69690660
15	69693605	69696631
15	69723913	69723913
15	69727644	69727644
15	69790721	69792829
15	69847226	70047353
15	70363137	70454888
15	70492074	70492074
15	70648583	70653659
15	70657156	70670298
15	70680255	70685760
15	77708397	77708397
15	77928731	77946683
15	78013470	78013519
15	83222791	83318513
15	83783765	83882665
15	83950494	83961716
15	84040113	84040113
15	84222992	84227542
15	84702535	84716176
15	84795858	84820039
15	85343973	85369158
15	85475522	85523558
15	85557602	85557602
15	85602611	85602611
15	85680294	85711523
15	85800373	85962396
15	86213602	86213602
15	86230261	86230261
15	86375197	86428358
15	86648898	86660069
15	86786718	86786718
15	86810999	86810999
15	87169924	87368664
15	87465334	87475100
15	87515545	87522422
15	87541029	87560509
15	87583283	87959165
16	1517099	1550057
16	3230928	3232162
16	5333788	5341254
16	5475933	5479980
16	5791946	5856202
16	5946912	5990220
16	6023093	6023093
16	6038499	6042405
16	6182705	6263620
16	6318045	6318045
16	6426185	6472001
16	6501949	6528544
16	6638386	6639972
16	6644320	6644320
16	6772128	6786401
16	9635893	9635893
16	16935299	16940199
16	17355007	17384582
16	17726687	17726687
16	17889135	17953976
16	21321897	21321897
16	21366224	21390496
16	21450423	21514380
16	21838632	21861608
16	22417267	22498578
16	22545748	22574603
16	22580007	22611461
16	22647227	22727731
16	22734793	22734793
16	22739809	22756640
16	22926037	22962707
16	23133166	23210257
16	23233421	23292976
16	23360105	23421743
16	23542803	23542803
16	23689534	23745637
16	23755747	23834674
16	24388631	24396448
16	24402186	24402186
16	24581547	24585432
16	24613153	24619893
16	24886896	24890469
16	24925997	24941365
16	25214956	25249978
16	25317741	25449744
16	25569872	25627481
16	25986236	26011059
16	26383533	26637822
16	27584135	27587826
16	27627589	27659740
16	27844613	27857436
16	28035396	28150355
16	28270271	28270271
16	28330108	28343311
16	28437332	28652128
16	29278600	29339565
16	29345839	29472209
16	29627270	29662344
16	30093970	30178367
16	30197727	30197727
16	30276219	30276219
16	31031690	31165103
16	33988706	34006619
16	34050596	34050596
16	34059162	34149201
16	35221280	35234863
16	35396290	35480696
16	35507326	35513497
16	35710348	35710348
16	35712032	35757202
16	35912478	36077067
16	41717171	41717171
16	41774643	41774784
16	48186632	48186861
16	48278199	48296511
16	48421028	48424694
16	48474682	48664456
16	53148137	53191612
16	53479915	53479915
16	53624250	53768020
16	53862534	53881133
16	54015676	54015676
16	54539365	54579923
16	54652862	54652862
16	54820020	54862762
16	54880083	55018611
17	15164617	15205837
17	15436048	15500921
17	15895504	15939544
17	20918580	21128569
17	21189776	21233182
17	21253031	21371468
17	21847017	21903878
17	67637237	67637237
17	67654146	67665353
17	70341937	70341937
17	70346951	70346951
17	70368746	70368746
17	70370791	70370791
17	72170569	72179625
17	72202116	72229377
17	72248881	72248995
17	72274778	72288925
18	10111018	10274205
18	11446374	11489634
18	30375493	30375493
18	74231375	74231376
18	81299476	81418529
18	81441698	81577276
19	2958574	3352201
19	3383822	3407870
19	5927449	5927962
19	8145499	8145852
19	8206232	8232385
19	8388397	8473362
19	10019907	10094456
19	10116879	10175952
19	10193515	10193515
19	10196557	10200070
19	10293650	10293650
19	10334015	10334015
19	21710691	21745369
19	21957566	21977304
19	22063545	22103775
19	23887849	23908992
19	24101062	24103277
19	28269337	28277527
19	28297736	28297736
19	42281021	42281021
19	42282431	42282431
19	42300248	42347049
19	42452992	42465757
19	42470247	42486836
19	42520004	42688809
19	42773049	42773049
19	42798339	42818580
19	42881420	42911971
19	42977453	42990725
19	43264209	43270758
19	43388664	43414483
19	43443660	43443660
20	13093243	13093243
20	14308442	14308442
20	15203395	15246634
20	15508013	15524218
20	15739657	15742941
20	15950234	15950234
20	16095397	16142201
20	16200601	16200601
20	16241492	16313657
20	16323170	16323170
20	16448602	16481534
20	21104784	21121313
20	22864865	22864865
20	22878412	22909107
20	34376025	34418952
20	34502959	34513354
20	41600368	41603848
20	42864804	42866389
20	42868155	42923675
20	42953556	42953556
20	58265766	58309490
20	58546727	58589906
20	62989665	62991381
20	63003419	63026134
20	63222710	63262527
20	63276980	63277052
20	63328183	63341365
20	63464382	63475896
20	63640879	63707056
21	3364999	3383885
21	3441142	3456467
21	4025022	4034744
21	4599571	4599571
21	8903721	8903721
21	9039478	9101470
21	22287001	22413160
21	22431484	22431484
21	23654639	23657453
21	49108588	49161112
21	49189672	49259083
21	49367168	49507395
21	49548402	49621435
21	49775558	49801043
21	50009935	50077299
21	50499761	50648222
21	51981347	51981347
21	52014349	52040169
22	10743805	10789746
22	25729267	25747404
22	27702524	27702524
22	27805379	27805379
22	27922635	27922635
22	27963024	28150167
22	28242647	28242647
22	28361771	28421613
22	28482782	28482782
22	28505857	28535622
22	31601529	31629241
22	31815991	31851232
22	31918340	31918340
22	31935389	31967718
22	31980514	31989924
22	32072158	32104477
22	32280543	32322025
22	32354955	32412811
22	36323630	36340792
22	36407589	36407589
22	36868375	36868375
22	37107059	37107059
22	43593861	43602582
22	43603540	43604289
22	43608723	43608723
22	43621146	43621808
22	43658974	43658974
22	43713641	43727464
23	24398437	24398437
23	24404934	24688095
23	24694274	24811966
23	24866076	24879891
24	18507289	18507289
24	19946221	19946221
24	20129065	20129065
24	20130923	20130923
24	40383885	40603182
24	41632571	41638637
24	42598947	42652807
24	42672683	42778198
24	43497004	43590587
24	43739142	44035683
24	45695737	45708808
24	45719689	45719689
25	1877375	1955432
25	1996734	2122308
25	3756952	4197868
25	4234490	4234490
25	4525415	4548344
25	4710506	4720728
25	4732395	4760351
25	4783430	4855193
25	4898476	4914720
25	4955109	4992806
25	5310130	5327977
25	5477467	5486167
25	5596721	5623481
25	5649228	5658726
25	5685822	5720095
25	12885828	12885828
25	12900893	12900893
25	13114293	13131793
25	18936718	18943734
25	18946717	18974050
25	18986264	19010784
25	19151439	19151439
25	19152188	19152188
25	19901895	19962680
25	20853752	20884742
25	21488053	21502242
25	26067804	26119263
26	1396736	1453828
26	1512231	1649538
26	1676381	1758160
26	1944468	1992543
26	2075406	2075406
26	2083342	2083342
26	2226274	2226666
26	2324448	2419269
26	2581266	2619606
26	2734829	2753549
26	2799842	2801158
26	2895259	2996075
26	3078354	3078354
26	3146821	3177390
26	3358737	3361425
26	3518017	3540378
26	3689656	3917204
26	4195070	4208044
26	4423572	4423572
26	4423795	4423795
26	9206289	9287638
26	9468920	9468920
26	9728526	9728555
26	11824447	11858514
26	11897427	11919822
26	13996078	14009076
26	14054171	14054171
26	14055549	14099771
26	14266813	14266813
26	31852326	31852326
26	31852482	31868878
26	31916823	31937410
27	14427743	14427743
28	1637486	1673641
28	16887721	16921542
28	16973095	17235724
28	17322953	17322953
28	17340680	17433409
28	17511723	17588512
28	17689533	17695495
28	17719590	17719590
28	17726117	17726117
28	17735513	17745810
28	18188250	18188250
28	19117208	19167811
28	19212087	19356570
28	19503964	19531905
28	19558961	19558961
28	19772764	19785757
29	3476669	3483796
29	3522952	3526032
29	4709913	4710467
29	4776702	4804074
29	7861986	7861986
29	8000226	8000226
29	8386753	8386753
29	8387381	8390868
29	11995655	12008175
29	12046206	12046206
29	12163288	12180057
29	12320586	12330431
29	13722925	13760675
29	15152651	15157902
29	15173632	15206807
30	12393347	12419338
30	12484766	12484766
30	12520761	12643126
30	12674674	12674674
30	12869331	12869331
31	554842	596529
31	610522	610601
31	614344	617211
31	668161	682510
31	697771	697771
31	2692381	2692381
31	2696254	2696254
31	2729105	2789677
31	2941390	2946715
31	4946721	4946721
31	4993173	5000890
31	5176413	5196145
31	10502435	10543045
31	10988937	11022363
31	11202783	11203980
31	11309453	11317965
31	11391952	11403161
31	11409876	11409876
31	11553768	11618919
31	12905411	12915615
31	13058017	13083604
31	13337542	13397962
31	13405083	13405083
31	13414070	13414070
31	13857282	13857634
31	13942419	13948861
31	14034370	14034370
31	14035181	14036342
31	14037540	14038788
31	14195678	14278302
31	14494477	14624442
31	14800598	14800598
31	14849785	14860955
31	17292360	17292360
31	17355390	17404749
31	17433974	17455506
31	17699964	17701413
31	17808655	17832657
31	18660975	18828665
31	18871370	18907021
31	19725564	19748037
31	19767181	19772021
31	19847018	19915918
31	19958794	19960881
